# Supplementary material for: Preparation of Antiproliferative Terpene-Alkaloid Hybrids by Free Radical-Mediated Modification of ent-Kauranic Derivatives
Source: Molecules. 2021 Jul 28;26(15):4549. doi: 10.3390/molecules26154549 (PMC8347134; doi:10.3390/molecules26154549)
Supplement: Supplementary file 1 [file molecules-26-04549-s001.zip]

Archive with 1 entries (1 files):
- molecules-1288203_si_revised_2.pdf
